# Supplementary material for: Temperature Dependence of Strain-Induced Crystallization in Silica- and Carbon Black-Filled Natural Rubber Compounds
Source: Polymers (Basel). 2025 Aug 21;17(16):2266. doi: 10.3390/polym17162266 (PMC12390267; doi:10.3390/polym17162266)
Supplement: Supplementary file 1 [file polymers-17-02266-s001.zip]

Archive with 1 entries (1 files):
- polymers-3758081-supplementary.pdf
